# Supplementary material for: Genomic Context of SARS-CoV-2 Outbreaks in Farmed Mink in Spain during Pandemic: Unveiling Host Adaptation Mechanisms
Source: Int J Mol Sci. 2024 May 17;25(10):5499. doi: 10.3390/ijms25105499 (PMC11122236; doi:10.3390/ijms25105499)
Supplement: Supplementary file 1 [file ijms-25-05499-s001.zip]

Archive with 1 entries (1 files):
- ijms-2980834-supplementary.pdf
